# Supplementary material for: Genome-Wide Identification and Expression Analysis of CsCaM/CML Gene Family in Response to Low-Temperature and Salt Stresses in Chrysanthemum seticuspe
Source: Plants (Basel). 2022 Jul 1;11(13):1760. doi: 10.3390/plants11131760 (PMC9268918; doi:10.3390/plants11131760)
Supplement: Supplementary file 1 [file plants-11-01760-s001.zip]

Archive with 5 entries (5 files):
- Supplementary File S1 Protein sequences of CaM_CML.pdf
- Supplementary File S2 Coding sequences of CsCaM_CML.pdf
- Supplementary File S3 Genomic sequences.pdf
- Supplementary File S4 Promoter sequences of CsCaM_CML.pdf
- Supplementary File S5 Summary information of CsCaM_CML family members.xlsx
