# Supplementary material for: Genome-Wide Identification and Expression Analysis of CsCaM/CML Gene Family in Response to Low-Temperature and Salt Stresses in Chrysanthemum seticuspe
Source: Plants (Basel). 2022 Jul 1;11(13):1760. doi: 10.3390/plants11131760 (PMC9268918; doi:10.3390/plants11131760)
Supplement: Supplementary file 1 [file plants-11-01760-s001.zip › Supplementary File S5 Summary information of CsCaM_CML family members.xlsx]

## Sheet: Sheet1
Supplementary Table S1 Summary information of CsCaM/CML family members
Gene name	Gene ID	Chromosome	Start	End	Strand	Group		Duplication
CsCML1	CsG_LG1.g00435.i1	CsG_LG1	2234017	2237213	+	9	dispersed
CsCML2	CsG_LG1.g17180.1	CsG_LG1	87676715	87680367	-	9	dispersed
CsCML3	CsG_LG1.g17285.i1	CsG_LG1	88195435	88199016	+	9	dispersed
CsCML4	CsG_LG1.g17845.1	CsG_LG1	91055311	91055638	-	8	proximal
CsCML5	CsG_LG1.g17854.1	CsG_LG1	91096160	91096586	-	8	proximal
CsCaM1	CsG_LG1.g20049.1	CsG_LG1	101485285	101486545	-	1	dispersed
CsCML6	CsG_LG1.g43700.1	CsG_LG1	216067631	216068089	+	9	dispersed
CsCML7	CsG_LG1.g61809.1	CsG_LG1	305058010	305059458	+	4	dispersed
CsCaM2	CsG_LG2.g29524.i1	CsG_LG2	139924738	139925909	+	1	dispersed
CsCML8	CsG_LG2.g44264.1	CsG_LG2	211920747	211921230	-	8	segmental
CsCML9	CsG_LG2.g45752.1	CsG_LG2	219184290	219184734	-	7	dispersed
CsCML10	CsG_LG2.g47356.1	CsG_LG2	226690876	226691128	-	6	dispersed
CsCML11	CsG_LG3.g21304.1	CsG_LG3	100928501	100930608	-	6	dispersed
CsCML12	CsG_LG3.g28090.1	CsG_LG3	134858123	134858639	+	8	segmental
CsCML13	CsG_LG3.g30996.1	CsG_LG3	149374795	149375215	+	5	proximal
CsCML14	CsG_LG3.g31003.1	CsG_LG3	149407785	149408205	+	5	proximal
CsCML15	CsG_LG3.g31031.1	CsG_LG3	149563113	149563533	+	5	tandem
CsCML16	CsG_LG3.g31032.1	CsG_LG3	149567195	149567615	+	5	tandem
CsCML17	CsG_LG3.g31033.1	CsG_LG3	149570538	149570964	+	5	segmental
CsCML18	CsG_LG3.g31044.1	CsG_LG3	149620809	149621235	+	5	proximal
CsCML19	CsG_LG3.g34889.1	CsG_LG3	167649343	167649847	+	6	dispersed
CsCML20	CsG_LG3.g35778.1	CsG_LG3	171996625	171997243	-	6	segmental
CsCML21	CsG_LG3.g42915.i1	CsG_LG3	206690399	206693680	+	9	dispersed
CsCML22	CsG_LG3.g49511.1	CsG_LG3	240533676	240535093	-	9	dispersed
CsCML23	CsG_LG3.g50718.1	CsG_LG3	246280956	246282225	+	4	dispersed
CsCML24	CsG_LG3.g53546.i1	CsG_LG3	260480017	260481595	-	9	dispersed
CsCML25	CsG_LG4.g33494.1	CsG_LG4	162209693	162210119	-	5	segmental
CsCML26	CsG_LG4.g33505.1	CsG_LG4	162275525	162275951	-	5	proximal
CsCML27	CsG_LG4.g39705.1	CsG_LG4	193039672	193040242	+	5	dispersed
CsCML28	CsG_LG4.g45802.1	CsG_LG4	221768571	221768997	-	6	dispersed
CsCML29	CsG_LG4.g51965.1	CsG_LG4	251874971	251877836	+	9	proximal
CsCML30	CsG_LG4.g51969.1	CsG_LG4	251892206	251892482	+	9	proximal
CsCML31	CsG_LG4.g51997.1	CsG_LG4	252013649	252013925	+	9	tandem
CsCML32	CsG_LG4.g57022.1	CsG_LG4	276073954	276074650	+	8	segmental
CsCML33	CsG_LG4.g63580.1	CsG_LG4	309331235	309331718	-	4	dispersed
CsCML34	CsG_LG4.g64577.1	CsG_LG4	314148779	314151790	+	9	dispersed
CsCML35	CsG_LG5.g21596.1	CsG_LG5	110322404	110322860	+	8	segmental
CsCML36	CsG_LG5.g31404.1	CsG_LG5	157686083	157688886	-	9	dispersed
CsCML37	CsG_LG5.g32060.1	CsG_LG5	160620104	160623563	+	7	dispersed
CsCML38	CsG_LG5.g32657.i1	CsG_LG5	163358013	163359191	-	3	proximal
CsCML39	CsG_LG5.g32659.i1	CsG_LG5	163366339	163368059	-	3	proximal
CsCML40	CsG_LG5.g32670.1	CsG_LG5	163426912	163433750	-	3	proximal
CsCML41	CsG_LG5.g49153.1	CsG_LG5	241719246	241719798	-	7	dispersed
CsCML42	CsG_LG5.g64210.1	CsG_LG5	314890372	314890879	+	8	dispersed
CsCML43	CsG_LG5.g72229.1	CsG_LG5	357387328	357387769	-	8	dispersed
CsCML44	CsG_LG6.g00651.1	CsG_LG6	3564905	3566564	-	9	dispersed
CsCML45	CsG_LG6.g04494.1	CsG_LG6	24074047	24074407	-	3	segmental
CsCML46	CsG_LG6.g21991.1	CsG_LG6	112053892	112055687	-	9	proximal
CsCML47	CsG_LG6.g22064.1	CsG_LG6	112481701	112483130	-	9	proximal
CsCML48	CsG_LG6.g49124.1	CsG_LG6	242223446	242224031	+	8	segmental
CsCML49	CsG_LG7.g08340.i1	CsG_LG7	41849628	41851812	+	9	dispersed
CsCML50	CsG_LG7.g21916.1	CsG_LG7	107447180	107448272	+	9	dispersed
CsCML51	CsG_LG7.g31700.1	CsG_LG7	155215489	155222271	+	9	dispersed
CsCML52	CsG_LG7.g59056.1	CsG_LG7	286161245	286162544	+	9	dispersed
CsCML53	CsG_LG7.g59309.i1	CsG_LG7	287493566	287495896	-	4	segmental
CsCML54	CsG_LG7.g62786.1	CsG_LG7	304576090	304576453	-	3	segmental
CsCML55	CsG_LG7.g62794.1	CsG_LG7	304605052	304605403	-	3	segmental
CsCML56	CsG_LG7.g63779.1	CsG_LG7	309672320	309677217	+	9	segmental
CsCML57	CsG_LG8.g00771.1	CsG_LG8	4738053	4739560	-	4	dispersed
CsCML58	CsG_LG8.g07139.1	CsG_LG8	36784121	36788098	-	9	dispersed
CsCML59	CsG_LG8.g08687.1	CsG_LG8	44500630	44501807	-	4	tandem
CsCML60	CsG_LG8.g16660.1	CsG_LG8	82984367	82987109	+	2	dispersed
CsCaM3	CsG_LG8.g18869.1	CsG_LG8	93685129	93685411	+	1	dispersed
CsCML61	CsG_LG8.g19745.1	CsG_LG8	98230096	98230528	-	5	dispersed
CsCML62	CsG_LG8.g21996.1	CsG_LG8	109152285	109152753	+	8	dispersed
CsCML63	CsG_LG8.g24227.1	CsG_LG8	119962009	119962579	+	6	segmental
CsCML64	CsG_LG8.g41281.1	CsG_LG8	203156111	203156627	+	5	dispersed
CsCML65	CsG_LG8.g48981.1	CsG_LG8	239608346	239608913	-	8	dispersed
CsCML66	CsG_LG8.g50932.1	CsG_LG8	248973135	248977421	-	4	dispersed
CsCML67	CsG_LG8.g51583.1	CsG_LG8	252216801	252217248	+	9	dispersed
CsCML68	CsG_LG8.g58730.1	CsG_LG8	287473989	287474981	-	4	dispersed
CsCML69	CsG_LG8.g65075.1	CsG_LG8	318432709	318433066	+	3	segmental
CsCML70	CsG_LG8.g65770.1	CsG_LG8	321996050	321998854	+	4	proximal
CsCML71	CsG_LG8.g65822.i1	CsG_LG8	322229359	322230998	+	4	tandem
CsCML72	CsG_LG8.g68141.i1	CsG_LG8	333375756	333378599	+	9	dispersed
CsCML73	CsG_LG9.g08210.1	CsG_LG9	44095205	44095847	-	6	segmental
CsCML74	CsG_LG9.g10013.1	CsG_LG9	53445990	53446467	-	6	dispersed
CsCML75	CsG_LG9.g12443.1	CsG_LG9	65982872	65984038	-	2	dispersed
CsCML76	CsG_LG9.g16239.1	CsG_LG9	85200114	85200531	+	8	segmental
CsCML77	CsG_LG9.g25418.1	CsG_LG9	128651160	128653088	-	4	segmental
CsCaM4	CsG_LG9.g26392.1	CsG_LG9	133452812	133455980	-	1	dispersed
CsCML78	CsG_LG9.g26545.1	CsG_LG9	134188527	134189169	-	7	dispersed
CsCML79	CsG_LG9.g48344.1	CsG_LG9	239435042	239436750	+	5	dispersed
CsCML80	CsG_LG9.g51339.1	CsG_LG9	253745921	253746290	+	3	dispersed
CsCML81	CsG_LG9.g59830.1	CsG_LG9	294597849	294598212	+	3	dispersed
CsCML82	CsG_LG9.g64614.1	CsG_LG9	317291879	317293596	+	8	dispersed
